# Supplementary material for: MDA-MB-231 Breast Cancer Cells and Their CSC Population Migrate Towards Low Oxygen in a Microfluidic Gradient Device
Source: Int J Mol Sci. 2018 Oct 6;19(10):3047. doi: 10.3390/ijms19103047 (PMC6215323; doi:10.3390/ijms19103047)
Supplement: Supplementary file 1 [file ijms-19-03047-s001.zip]

Archive with 5 entries (4 files):
- IJMS manuscript Sleeboom - Supplementary files/
- IJMS manuscript Sleeboom - Supplementary files/O2_gradient_chip_casting_frame_PMMA_2mm.dxf
- IJMS manuscript Sleeboom - Supplementary files/O2_gradient_chip_casting_lids_PMMA_2mm.dxf
- IJMS manuscript Sleeboom - Supplementary files/O2_gradient_chip_diffusion_barrier_PMMA_0.5mm.dxf
- IJMS manuscript Sleeboom - Supplementary files/O2_gradient_chip_mask_design.dxf
